# Supplementary material for: Proteomics-Based RT-qPCR and Functional Analysis of 18 Genes in Metronidazole Resistance of Bacteroides fragilis
Source: Antibiotics (Basel). 2024 Feb 22;13(3):207. doi: 10.3390/antibiotics13030207 (PMC10967509; doi:10.3390/antibiotics13030207)
Supplement: Supplementary file 1 [file antibiotics-13-00207-s001.zip]

Archive with 1 entries (1 files):
- antibiotics-2852170-supplementary.pdf
